# Supplementary material for: Bridging clinic and wildlife care with AI-powered pan-species computational pathology
Source: Nat Commun. 2023 Apr 26;14:2408. doi: 10.1038/s41467-023-37879-x (PMC10133243; doi:10.1038/s41467-023-37879-x)
Supplement: Supplementary file 3 — Source Data [file 41467_2023_37879_MOESM3_ESM.xlsx]

## Sheet: Fig2
sp.code	species	tumour_type	annotations	BAcc
BITARI	Bitis arietans	Epithelial	336	0.88
CANFAM	Canis familiaris	Round-cell	629	0.94
CAPHIR	Capra hircus	Round-cell	965	0.7
CRAHEA	Crateromys heaneyi	Epithelial	730	0.89
CYACYA	Cyanerpes cyaneus	Sex-cord stromal	762	0.86
DASBYR	Dasyuroides byrnie	Epithelial	462	0.74
GALMOH	Galago moholi	Epithelial	684	0.79
GONOXY	Gonyosoma oxycephala	Mesenchymal	526	0.91
LEMCAT	Lemur catta	Mesenchymal	1049	0.79
LEOCHR	Leontopithecus chrysomelas	Epithelial	601	0.94
LEPFAL	Leptodactylus fallax	Epithelial	740	0.81
MELURS	Melursus ursinus inornatus	Neuroendocrine	959	0.88
MUSPUT	Mustela putorius furo	Epithelial	702	0.88
NASNAS	Nasua nasua	Round-cell	520	0.57
OSTTET	Osteolaemus tetraspis tetraspis	Neuroendocrine	1142	0.77
PANTRO	Pan troglodytes	Mesenchymal	866	0.75
SARHAR	Sarcophilus harrisii	Round-cell	484	0.88
SPHHUM	Spheniscus humboldti	Epithelial	452	0.72
SUSBAR	Sus barbatus	Epithelial	1595	0.8
VARPRA	Varanus prasinus	Mesenchymal	366	0.8

## Sheet: Fig3
sp.code	species	cell.class	sensitivity	specificity	precision	F1
BITARI	Bitis arietans	Stromal	0.853659	0.849765	0.766423	0.807692
BITARI	Bitis arietans	Lymphocyte	0.928571	0.965839	0.541667	0.684211
BITARI	Bitis arietans	Cancer	0.768844	0.912409	0.927273	0.840659
BITARI	Bitis arietans	overall	0.850358	0.909338	0.745121	0.777521
CANFAM	Canis familiaris	Stromal	0.766667	1	1	0.867925
CANFAM	Canis familiaris	Lymphocyte	0.991379	0.994152	0.974576	0.982906
CANFAM	Canis familiaris	Cancer	0.993377	0.914773	0.967742	0.980392
CANFAM	Canis familiaris	overall	0.917141	0.969642	0.980773	0.943741
CAPHIR	Capra hircus	Stromal	0.855856	0.994145	0.95	0.900474
CAPHIR	Capra hircus	Lymphocyte	0.905405	0.312248	0.282303	0.430407
CAPHIR	Capra hircus	Cancer	0.188291	0.915916	0.809524	0.30552
CAPHIR	Capra hircus	overall	0.649851	0.74077	0.809524	0.545467
CRAHEA	Crateromys heaneyi	Stromal	0.571429	0.973813	0.809524	0.669951
CRAHEA	Crateromys heaneyi	Lymphocyte	0.97417	0.938998	0.809524	0.937833
CRAHEA	Crateromys heaneyi	Cancer	0.920588	0.982051	0.809524	0.948485
CRAHEA	Crateromys heaneyi	overall	0.822062	0.964954	0.809524	0.85209
CYACYA	Cyanerpes cyaneus	Stromal	0.82243	0.989313	0.809524	0.871287
CYACYA	Cyanerpes cyaneus	Lymphocyte	0.717949	0.953795	0.809524	0.756757
CYACYA	Cyanerpes cyaneus	Cancer	0.927856	0.764259	0.809524	0.904297
CYACYA	Cyanerpes cyaneus	overall	0.822745	0.902456	0.809524	0.844114
DASBYR	Dasyuroides byrnie	Stromal	0.451807	0.996622	0.809524	0.619835
DASBYR	Dasyuroides byrnie	Cancer	0.996622	0.512048	0.809524	0.877976
DASBYR	Dasyuroides byrnie	Lymphocyte	NA	0.995671	0.809524	NA
DASBYR	Dasyuroides byrnie	overall	0.724214	0.83478	0.809524	0.748905
GALMOH	Galago moholi	Stromal	0.556561	0.87905	0.809524	0.615
GALMOH	Galago moholi	Lymphocyte	0.860465	0.948827	0.809524	0.872642
GALMOH	Galago moholi	Cancer	0.737903	0.766055	0.809524	0.686679
GALMOH	Galago moholi	overall	0.71831	0.864644	0.809524	0.724774
GONOXY	Gonyosoma oxycephala	Stromal	0.659794	0.988345	0.809524	0.771084
GONOXY	Gonyosoma oxycephala	Lymphocyte	0.974359	0.99022	0.809524	0.970213
GONOXY	Gonyosoma oxycephala	Cancer	0.977564	0.850467	0.809524	0.939908
GONOXY	Gonyosoma oxycephala	overall	0.870572	0.943011	0.809524	0.893735
LEMCAT	Lemur catta	Stromal	0.53211	0.938628	0.809524	0.602597
LEMCAT	Lemur catta	Lymphocyte	0.7	0.977429	0.809524	0.567568
LEMCAT	Lemur catta	Cancer	0.916355	0.66129	0.809524	0.906733
LEMCAT	Lemur catta	overall	0.716155	0.859116	0.809524	0.692299
LEOCHR	Leontopithecus chrysomelas	Stromal	0.785714	0.990826	0.809524	0.838095
LEOCHR	Leontopithecus chrysomelas	Lymphocyte	0.946281	0.994429	0.809524	0.968288
LEOCHR	Leontopithecus chrysomelas	Cancer	0.976898	0.949664	0.809524	0.964169
LEOCHR	Leontopithecus chrysomelas	overall	0.902964	0.978306	0.809524	0.923517
LEPFAL	Leptodactylus fallax	Stromal	0.490066	0.991511	0.809524	0.643478
LEPFAL	Leptodactylus fallax	Lymphocyte	0.717172	0.99532	0.809524	0.820809
LEPFAL	Leptodactylus fallax	Cancer	0.993878	0.644	0.809524	0.913696
LEPFAL	Leptodactylus fallax	overall	0.733705	0.876944	0.809524	0.792661
MELURS	Melursus ursinus inornatus	Stromal	0.702786	0.949686	0.809524	0.780069
MELURS	Melursus ursinus inornatus	Lymphocyte	0.883162	0.947605	0.809524	0.881647
MELURS	Melursus ursinus inornatus	Cancer	0.910145	0.910423	0.809524	0.879552
MELURS	Melursus ursinus inornatus	overall	0.832031	0.935905	0.809524	0.847089
MUSPUT	Mustela putorius furo	Stromal	0.569948	0.992141	0.809524	0.716612
MUSPUT	Mustela putorius furo	Lymphocyte	0.894231	0.954849	0.809524	0.830357
MUSPUT	Mustela putorius furo	Cancer	0.960494	0.89899	0.809524	0.944175
MUSPUT	Mustela putorius furo	overall	0.808224	0.94866	0.809524	0.830381
NASNAS	Nasua nasua	Stromal	0.488095	1	0.809524	0.656
NASNAS	Nasua nasua	Cancer	0.0261194	0.785714	0.809524	0.0425532
NASNAS	Nasua nasua	Lymphocyte	NA	0.396154	0.809524	NA
NASNAS	Nasua nasua	overall	0.257107	0.727289	0.809524	0.349277
OSTTET	Osteolaemus tetraspis tetraspis	Stromal	0.831858	0.94655	0.809524	0.717557
OSTTET	Osteolaemus tetraspis tetraspis	Lymphocyte	0.925234	0.998922	0.809524	0.958838
OSTTET	Osteolaemus tetraspis tetraspis	Cancer	0.00122699	0.923547	0.809524	0.00237812
OSTTET	Osteolaemus tetraspis tetraspis	overall	0.586106	0.95634	0.809524	0.559591
PANTRO	Pan troglodytes	Stromal	0.464789	0.986164	0.809524	0.573913
PANTRO	Pan troglodytes	Lymphocyte	0.383212	0.998311	0.809524	0.552632
PANTRO	Pan troglodytes	Cancer	0.971209	0.692754	0.809524	0.893204
PANTRO	Pan troglodytes	overall	0.606403	0.892409	0.809524	0.67325
SARHAR	Sarcophilus harrisii	Stromal	0.786885	0.990033	0.809524	0.872727
SARHAR	Sarcophilus harrisii	Lymphocyte	0.705426	0.997183	0.809524	0.823529
SARHAR	Sarcophilus harrisii	Cancer	0.994186	0.785256	0.809524	0.834146
SARHAR	Sarcophilus harrisii	overall	0.828833	0.924158	0.809524	0.843468
SPHHUM	Spheniscus humboldti	Stromal	0.588889	0.881215	0.809524	0.569892
SPHHUM	Spheniscus humboldti	Lymphocyte	0.930233	0.647541	0.809524	0.542373
SPHHUM	Spheniscus humboldti	Cancer	0.431159	0.863636	0.809524	0.568019
SPHHUM	Spheniscus humboldti	overall	0.650094	0.797464	0.809524	0.560095
SUSBAR	Sus barbatus	Stromal	0.471698	0.997744	0.809524	0.636132
SUSBAR	Sus barbatus	Lymphocyte	0.709756	0.971308	0.809524	0.791837
SUSBAR	Sus barbatus	Cancer	0.972826	0.677037	0.809524	0.880472
SUSBAR	Sus barbatus	overall	0.718093	0.88203	0.809524	0.76948
VARPRA	Varanus prasinus	Stromal	0.424658	0.962457	0.809524	0.53913
VARPRA	Varanus prasinus	Lymphocyte	0.926316	0.918819	0.809524	0.858537
VARPRA	Varanus prasinus	Cancer	0.833333	0.72619	0.809524	0.806846
VARPRA	Varanus prasinus	overall	0.728102	0.869156	0.809524	0.734838

## Sheet: Fig4E
sp.code	Species	tumour.type	BAcc	mean.overlap.fraction
BITARI	Bitis arietans	Epithelial	0.88	0.79282
CANFAM	Canis familiaris	Round-cell	0.94	0.870196
CAPHIR	Capra hircus	Round-cell	0.7	0.546843
CRAHEA	Crateromys heaneyi	Epithelial	0.89	0.719792
CYACYA	Cyanerpes cyaneus	Sex-cord stromal	0.86	0.743767
DASBYR	Dasyuroides byrnie	Epithelial	0.74	0.512987
GALMOH	Galago moholi	Epithelial	0.79	0.605476
GONOXY	Gonyosoma oxycephala	Mesenchymal	0.91	0.815999
LEMCAT	Lemur catta	Mesenchymal	0.79	0.801206
LEOCHR	Leontopithecus chrysomelas	Epithelial	0.94	0.637332
LEPFAL	Leptodactylus fallax	Epithelial	0.81	0.737081
MELURS	Melursus ursinus inornatus	Neuroendocrine	0.88	0.672289
MUSPUT	Mustela putorius furo	Epithelial	0.88	0.597303
NASNAS	Nasua nasua	Round-cell	0.57	0.144047
OSTTET	Osteolaemus tetraspis tetraspis	Neuroendocrine	0.77	0.665595
PANTRO	Pan troglodytes	Mesenchymal	0.75	0.367404
SARHAR	Sarcophilus harrisii	Round-cell	0.88	0.769507
SPHHUM	Spheniscus humboldti	Epithelial	0.72	0.460199
SUSBAR	Sus barbatus	Epithelial	0.8	0.71296
VARPRA	Varanus prasinus	Mesenchymal	0.8	0.763263

## Sheet: Fig4F
sp.code	type	overlap.fraction
CANFAM	overlap_aT_hT	0.807043
MUSPUT	overlap_aT_hT	0.412592
GALMOH	overlap_aT_hT	0.430554
LEMCAT	overlap_aT_hT	0.691394
PANTRO	overlap_aT_hT	0.483193
DASBYR	overlap_aT_hT	0.512987
SARHAR	overlap_aT_hT	0.699553
MELURS	overlap_aT_hT	0.490513
OSTTET	overlap_aT_hT	0.487218
LEPFAL	overlap_aT_hT	0.561078
CYACYA	overlap_aT_hT	0.668162
SPHHUM	overlap_aT_hT	0.43894
CAPHIR	overlap_aT_hT	0.242585
SUSBAR	overlap_aT_hT	0.559218
LEOCHR	overlap_aT_hT	0.736839
CRAHEA	overlap_aT_hT	0.514092
NASNAS	overlap_aT_hT	0.144047
GONOXY	overlap_aT_hT	0.913621
VARPRA	overlap_aT_hT	0.797091
BITARI	overlap_aT_hT	0.703025
CANFAM	overlap_aT_hL	0.108472
MUSPUT	overlap_aT_hL	0.461349
GALMOH	overlap_aT_hL	0.216778
LEMCAT	overlap_aT_hL	0.094402
PANTRO	overlap_aT_hL	0.0557696
DASBYR	overlap_aT_hL	0.0677158
SARHAR	overlap_aT_hL	0.0638225
MELURS	overlap_aT_hL	0.131786
OSTTET	overlap_aT_hL	0.443257
LEPFAL	overlap_aT_hL	0.306115
CYACYA	overlap_aT_hL	0.384327
SPHHUM	overlap_aT_hL	0.651382
CAPHIR	overlap_aT_hL	0.848319
SUSBAR	overlap_aT_hL	0.13924
LEOCHR	overlap_aT_hL	0.228052
CRAHEA	overlap_aT_hL	0.0464504
NASNAS	overlap_aT_hL	0.740245
GONOXY	overlap_aT_hL	0.243617
VARPRA	overlap_aT_hL	0.271522
BITARI	overlap_aT_hL	0.3624
CANFAM	overlap_aT_aL	0.0134018
MUSPUT	overlap_aT_aL	0.0978023
GALMOH	overlap_aT_aL	0.068761
LEMCAT	overlap_aT_aL	0.0173798
PANTRO	overlap_aT_aL	0.0697353
SARHAR	overlap_aT_aL	0.0260569
MELURS	overlap_aT_aL	0.0199545
OSTTET	overlap_aT_aL	0.0815173
LEPFAL	overlap_aT_aL	0.0390892
CYACYA	overlap_aT_aL	0.247217
SPHHUM	overlap_aT_aL	0.168686
CAPHIR	overlap_aT_aL	0.355014
SUSBAR	overlap_aT_aL	0.0885175
LEOCHR	overlap_aT_aL	0.0313668
CRAHEA	overlap_aT_aL	0.00413881
GONOXY	overlap_aT_aL	0.170407
VARPRA	overlap_aT_aL	0.0485423
BITARI	overlap_aT_aL	0.101006
CANFAM	overlap_aL_hT	0.18922
MUSPUT	overlap_aL_hT	0.156128
GALMOH	overlap_aL_hT	0.17188
LEMCAT	overlap_aL_hT	0.30569
PANTRO	overlap_aL_hT	0.775234
SARHAR	overlap_aL_hT	0.356671
MELURS	overlap_aL_hT	0.165831
OSTTET	overlap_aL_hT	0.175224
LEPFAL	overlap_aL_hT	0.23416
CYACYA	overlap_aL_hT	0.223356
SPHHUM	overlap_aL_hT	0.148749
CAPHIR	overlap_aL_hT	0.171023
SUSBAR	overlap_aL_hT	0.266921
LEOCHR	overlap_aL_hT	0.128201
CRAHEA	overlap_aL_hT	0.200217
GONOXY	overlap_aL_hT	0.211666
VARPRA	overlap_aL_hT	0.160829
BITARI	overlap_aL_hT	0.290619
CANFAM	overlap_aL_hL	0.933348
MUSPUT	overlap_aL_hL	0.782015
GALMOH	overlap_aL_hL	0.780397
LEMCAT	overlap_aL_hL	0.911017
PANTRO	overlap_aL_hL	0.251615
SARHAR	overlap_aL_hL	0.839461
MELURS	overlap_aL_hL	0.854065
OSTTET	overlap_aL_hL	0.843972
LEPFAL	overlap_aL_hL	0.913085
CYACYA	overlap_aL_hL	0.819371
SPHHUM	overlap_aL_hL	0.481458
CAPHIR	overlap_aL_hL	0.851102
SUSBAR	overlap_aL_hL	0.866702
LEOCHR	overlap_aL_hL	0.537825
CRAHEA	overlap_aL_hL	0.925493
GONOXY	overlap_aL_hL	0.718378
VARPRA	overlap_aL_hL	0.729436
BITARI	overlap_aL_hL	0.882615
CANFAM	overlap_aL_aT	0.0343234
MUSPUT	overlap_aL_aT	0.434017
GALMOH	overlap_aL_aT	0.282035
LEMCAT	overlap_aL_aT	0.0520558
PANTRO	overlap_aL_aT	0.153304
SARHAR	overlap_aL_aT	0.0336341
MELURS	overlap_aL_aT	0.0424742
OSTTET	overlap_aL_aT	0.463603
LEPFAL	overlap_aL_aT	0.624004
CYACYA	overlap_aL_aT	0.232767
SPHHUM	overlap_aL_aT	0.122319
CAPHIR	overlap_aL_aT	0.938305
SUSBAR	overlap_aL_aT	0.156388
LEOCHR	overlap_aL_aT	0.16286
CRAHEA	overlap_aL_aT	0.00617127
GONOXY	overlap_aL_aT	0.243076
VARPRA	overlap_aL_aT	0.103002
BITARI	overlap_aL_aT	0.340356
human	overlap_hL_aL	0.209503
human	overlap_hL_aT	0.20554
human	overlap_hL_hT	0.27931
human	overlap_hT_aL	0.0493387
human	overlap_hT_aT	0.231503
human	overlap_hT_hL	0.165273

## Sheet: Fig5
Canine melanoma							canine prostate carcinoma
age.years	survival.days	lym.perc	colocalisation	Colocalisation.levels			age.years	survival.days	lym.perc	colocalisation	Colocalisation.levels
13	72	5.02977	0.249477	Low			11	127	33.8748	0.337824	Low
12	201	16.2546	0.25139	Low			11	90	33.4179	0.369172	Low
12	70	4.76569	0.251827	Low			10.5	13	21.9388	0.465507	Low
5	1293	3.8526	0.271933	Low			14	90	18.4705	0.477878	High
9	52	6.09236	0.307277	Low			6.5	42	21.2897	0.520051	High
11	152	3.19573	0.313787	Low			8.4	200	15.5897	0.527983	High
10	585	3.94406	0.320385	Low			10	17	25.5822	0.547673	High
14	101	24.6408	0.344342	Low			13	311	32.5975	0.572055	High
11	972	14.8744	0.348246	Low			9.75	126	36.9055	0.573904	High
12	235	14.8744	0.348246	Low			14	150	21.2098	0.61777	High
13	142	10.8896	0.357748	Low			8	45	27.2257	0.641125	High
12	574	14.8685	0.391004	Low			8	320	30.6318	0.740583	High
12	215	6.34107	0.395081	Low
12	271	6.34107	0.395081	Low
14	122	5.07759	0.399249	Low
12	240	6.52734	0.418017	Low
10	494	17.9775	0.429876	Low
4	1371	7.04538	0.437236	Low
8	74	10.9654	0.440035	Low
11	402	19.3659	0.449767	Low
12	657	6.1643	0.458894	Low
11	402	14.9523	0.474972	Low
10	320	16.9726	0.478334	High
11	1984	3.02559	0.484025	High
13	477	19.3977	0.488086	High
11	1299	2.78503	0.50434	High
10	458	12.8326	0.506935	High
11	494	5.72552	0.521998	High
11	240	5.40648	0.528493	High
11	608	9.32716	0.532834	High
9	280	5.89228	0.537789	High
11	494	13.4645	0.55436	High
12	278	15.3817	0.559997	High
13	286	12.0668	0.561023	High
10	458	13.5777	0.565556	High
12	235	5.5396	0.572695	High
16	220	5.83672	0.57332	High
12	574	12.9626	0.578302	High
7	282	4.56843	0.581898	High
6	2703	4.56843	0.581898	High
7	1507	30.2554	0.58333	High
13	78	8.61036	0.588241	High
11	308	7.74608	0.588334	High
11	180	3.85481	0.592543	High
13	163	14.5177	0.596011	High
8	437	14.5177	0.596011	High
8	166	11.3117	0.599752	High
9	70	19.2278	0.605453	High
13	333	10.7737	0.61025	High
14	180	7.62744	0.613591	High
12	214	11.657	0.613773	High
12	374	4.48189	0.618322	High
8	166	24.3819	0.624557	High
10	381	16.4616	0.628497	High
11	370	13.5194	0.635746	High
12	574	9.40391	0.639021	High
12	374	4.78497	0.641671	High
14	941	10.9378	0.643782	High
10	305	5.99533	0.648138	High
14.5	621	9.95737	0.654176	High
14	598	4.76865	0.654715	High
13	444	7.00915	0.659135	High
9	340	11.9308	0.660749	High
9	433	13.912	0.669973	High
12	1504	9.55172	0.676822	High
13	715	6.98775	0.679388	High
14	220	14.9709	0.683082	High
13	545	11.3793	0.685336	High
10	305	10.1731	0.69382	High
13	1918	15.9855	0.698117	High
13	1918	14.0369	0.704025	High
13	443	13.9114	0.704714	High
12	370	16.6816	0.705512	High
14	185	24.8777	0.705743	High
13	1333	10.939	0.706543	High
7	397	14.5659	0.709134	High
10	256	6.30386	0.715807	High
8	40	10.0688	0.722581	High
13	1918	10.0688	0.722581	High
8	74	10.4623	0.724036	High
12	2207	12.9558	0.724304	High
11	1049	23.2001	0.733237	High
11	310	10.6489	0.735507	High
12	374	7.4733	0.757987	High
13	367	7.4733	0.757987	High
14	95	10.0359	0.781866	High
12	224	23.8864	0.838051	High
9	77	6.79914	0.859753	High
